# Supplementary material for: Carnosic acid increases sorafenib-induced inhibition of ERK1/2 and STAT3 signaling which contributes to reduced cell proliferation and survival of hepatocellular carcinoma cells
Source: Oncotarget. 2020 Aug 18;11(33):3129–43. doi: 10.18632/oncotarget.27687 (PMC7443370; doi:10.18632/oncotarget.27687)
Supplement: Supplementary file 2 [file oncotarget-11-3129-s002.xlsx]

## Sheet: Sheet1
Supplementary Table 1: Effects of Erk1/2 and Stat3 Inhibitors on the expression of regulatory proteins in Huh7 Cells
		1. P-ERK1/2						2. P-Stat3						3. P-H2AX						4. p27Kip1
		Mean		P value	P value	P value	P value	Mean		P value	P value	P value	P value	Mean		P value	P value	P value	P value	Mean		P value	P value	P value	P value
	Huh7	OD	SD	vs CTL	vs Sf	vs CA	vs Sf+CA	OD	SD	vs CTL	vs Sf	vs CA	vs Sf+CA	OD	SD	vs CTL	vs Sf	vs CA	vs Sf+CA	OD	SD	vs CTL	vs Sf	vs CA	vs Sf+CA
1	Control--24 hr	1	0.1					1	0.141421					1	0.09					1	0.14
2	Sf-1 uM-24h	0.5	0.2		G4 vs G2			0.5	0.212132		G4 vs G2			1.2	0.057735		G4 vs G2			1.5	0.057735		G4 vs G2
3	CA--10 uM-24h	0.966667	0.152753					1	0.0707107					1.45	0.057735					1.75	0.152753
4	Sf-CA-24h	0.4	0.1	G5 vs G1	0.481817			0.3	0.212132	G5 vs G1	0.27944			1.8	0.1	G5 vs G1	0.000685233			3	0.44998	G5 vs G1	0.0195308
5	U0126-1 uM	0.3	0.06	0.00255752	G6 vs G2			0.4	0.212132	0.0440936	G6 vs G2			0.8	0.1	0.0748399	G6 vs G2			1.6	0.0707107	0.00708048	G6 vs G2
6	U0126-Sf	0.15	0.0707107		0.107155	G7 vs G3		0.2	0.0707107		0.127128	G7 vs G3		1.3	0.141421		0.724377	G7 vs G3		2.8	0.141421		0.000868332	G7 vs G3
7	U0126-CA	0.2	0.05			0.00668741	G8 vs G4	0.4	0.08			0.00400398	G8 vs G4	1.1	0.0707107			0.0155874	G8 vs G4	1.4	0.141421			0.184922	G8 vs G4
8	U0126--Sf-CA	0.15	0.0707107	G9 vs G1			0.00301638	0.1	0.141421	G9 vs G1			0.12417	1.6	0.0707107	G9 vs G1			0.0576689	3.2	0.141421	G9 vs G1			0.699959
9	Stattic-20 uM	1	0.2	1	G10 vs G2			0.6	0.141421	0.00612226	G10 vs G2			1.25	0.208167	0.373901	G10 vs G2			1.35	0.1	0.00804989	G10 vs G2
10	Stattic-Sf	0.366667	0.057735		0.32946	G11 vs G3		0.2	0.141421		0.19171	G11 vs G3		1.6	0.152753		0.0177043	G11 vs G3		2.1	0.305505		0.0287683	G11 vs G3
11	Stattic-CA	0.766667	0.057735			0.0741799	G12 vs G4	0.4	0.0707107			0.000685233	G12 vs G4	1.55	0.152753			0.185749	G12 vs G4	2	0.3			0.10484	G12 vs G4
12	Stattic--Sf-CA	0.366667	0.11547				0.612197	0.1	0.212132				0.2302	2	0.057735				0.0667665	3.6	0.61101				0.277618
		5. Bim						6. Cleaved caspase 3						7. Beclin1						8. LC3II
		Mean		P value	P value	P value	P value	Mean		P value	P value	P value	P value	Mean		P value	P value	P value	P value	Mean		P value	P value	P value	P value
	Huh7	OD	SD	vs CTL	vs Sf	vs CA	vs Sf+CA	OD	SD	vs CTL	vs Sf	vs CA	vs Sf+CA	OD	SD	vs CTL	vs Sf	vs CA	vs Sf+CA	OD	SD	vs CTL	vs Sf	vs CA	vs Sf+CA
1	Control--24 hr	1	0.11					1	0.15					1	0.16					1	0.15
2	Sf-1 uM-24h	1.43333	0.208167		G4 vs G2			1.36667	0.208167		G4 vs G2			1.35	0.1		G4 vs G2			1.63333	0.485947		G4 vs G2
3	CA--10 uM-24h	1.06667	0.057735					0.966667	0.152753					1.35	0.360555					1.3	0.1
4	Sf-CA-24h	1.7	0.1	G5 vs G1	0.116117			1.7	0.1	G5 vs G1	0.0667665			2.15	0.360555	G5 vs G1	0.0316629			1.9	0.264575	G5 vs G1	0.512225
5	U0126-1 uM	1.1	0	0.272228	G6 vs G2			0.9	0.282843	0.590801	G6 vs G2			1.1	0.0707107	0.16968	G6 vs G2			1.2	0.141421	0.154031	G6 vs G2
6	U0126-Sf	1.4	0.282843		0.886721	G7 vs G3		1.3	0.141421		0.724377	G7 vs G3		1.5	0.141421		0.154031	G7 vs G3		1.65	0.363961		0.977756	G7 vs G3
7	U0126-CA	1.1	0			0.285591	G8 vs G4	1.1	0.141421			0.190972	G8 vs G4	1.1	0.141421			0.743666	G8 vs G4	1.35	0.0707107			0.397027	G8 vs G4
8	U0126--Sf-CA	1.65	0.0707107	G9 vs G1			0.397027	1.5	0.141421	G9 vs G1			0.0327199	1.6	0.141421	G9 vs G1			0.246967	2.2	1.13137	G9 vs G1			0.494196
9	Stattic-20 uM	1.3	0.264575	0.140066	G10 vs G2			1.06667	0.057735	0.373901	G10 vs G2			1.4	0.2	0.0362778	G10 vs G2			1.23333	0.23094	0.183567	G10 vs G2
10	Stattic-Sf	1.66667	0.057735		0.134702	G11 vs G3		1.5	0.173205		0.441823	G11 vs G3		2.9	0.52915		0.0107988	G11 vs G3		1.9	0.47178		0.682854	G11 vs G3
11	Stattic-CA	1.46667	0.057735			0.00105756	G12 vs G4	1.5	0.173205			0.00131073	G12 vs G4	1.85	0.057735			0.0127002	G12 vs G4	2	0.4245			0.127708	G12 vs G4
12	Stattic--Sf-CA	2.1	0.173205				0.0257214	1.86667	0.11547				0.0368978	3.95	0.251661				0.00194978	3.2	0.509967				0.215806
Average Integrated Density Values of P-Erk1/2, P-Stat3 and cell death- and cell cycle-related target proteins in Huh7 cells. The results of the comparison between different control and treatment groups are shown for each protein. The data are means ± SD of the IDV values of individual blots from three separate experiments.
