# Supplementary material for: Carnosic acid increases sorafenib-induced inhibition of ERK1/2 and STAT3 signaling which contributes to reduced cell proliferation and survival of hepatocellular carcinoma cells
Source: Oncotarget. 2020 Aug 18;11(33):3129–43. doi: 10.18632/oncotarget.27687 (PMC7443370; doi:10.18632/oncotarget.27687)
Supplement: Supplementary file 3 [file oncotarget-11-3129-s003.xlsx]

## Sheet: Sheet1
Supplementary Table 2: Effects of Erk1/2 and Stat3 Inhibitors on the expression of regulatory proteins in HepG2 Cells
		1. P-ERK1/2						2. P-Stat3						3. P-H2AX						4. p27Kip1
		Mean		P value	P value	P value	P value	Mean		P value	P value	P value	P value	Mean		P value	P value	P value	P value	Mean		P value	P value	P value	P value
	HepG2	OD	SD	vs CTL	vs Sf	vs CA	vs Sf+CA	OD	SD	vs CTL	vs Sf	vs CA	vs Sf+CA	OD	SD	vs CTL	vs Sf	vs CA	vs Sf+CA	OD	SD	vs CTL	vs Sf	vs CA	vs Sf+CA
1	Control--24 hr	1	0.1					1	0.11547					1	0.1					1	0.15
2	Sf-1 uM-24h	0.666667	0.23094		G4 vs G2			0.8	0.057735		G4 vs G2			1.8	0.264575		G4 vs G2			1.4	0.2		G4 vs G2
3	CA--10 uM-24h	1.03333	0.057735					0.8	0.1					1.23333	0.11547					1.4	0.264575
4	Sf-CA-24h	0.4	0.1	G5 vs G1	0.140357			0.55	0.208167	G5 vs G1	0.0423945			2.3	0.4	G5 vs G1	0.145257			2.21667	0.332916	G5 vs G1	0.0219231
5	U0126-1 uM	0.5	0.141421	0.0177719	G6 vs G2			0.75	0.353553	0.261338	G6 vs G2			1.25	0.0707107	0.0576689	G6 vs G2			1.35	0.212132	0.0800482	G6 vs G2
6	U0126-Sf	0.15	0.0707107		0.0608239	G7 vs G3		0.55	0.353553		0.235064	G7 vs G3		2.55	0.212132		0.0454443	G7 vs G3		1.6	0.282843		0.203111	G7 vs G3
7	U0126-CA	0.4	0.282843			0.00148408	G8 vs G4	0.65	0.353553			0.30093	G8 vs G4	1.8	0.141421			0.000596655	G8 vs G4	1.4	0.141421			1	G8 vs G4
8	U0126--Sf-CA	0.25	0.0707107	G9 vs G1			0.0390192	0.35	0.0707107	G9 vs G1			0.25241	2.9	0.141421	G9 vs G1			0.0296677	2.5	0.424264	G9 vs G1			0.247509
9	Stattic-20 uM	1.05	0.0707107	0.590801	G10 vs G2			0.65	0.0707107	0.0264672	G10 vs G2			1.7	0.424264	0.0590753	G10 vs G2			1.4	0.282843	0.0958745	G10 vs G2
10	Stattic-Sf	0.6	0		0.724377	G11 vs G3		0.45	0.0707107		0.00668741	G11 vs G3		2.35	0.777817		0.313248	G11 vs G3		2	0.678119		0.231831	G11 vs G3
11	Stattic-CA	0.9	0.282843			0.242188	G12 vs G4	0.55	0.212132			0.03496	G12 vs G4	1.75	0.0707107			0.000370502	G12 vs G4	2.05	0.692388			0.1133	G12 vs G4
12	Stattic--Sf-CA	0.25	0.0707107				0.0390192	0.35	0.0707107				0.25241	3.15	0.494975				0.0212238	3.25	0.81528				0.0661018
		5. Bim						6. Cleaved caspase 3						7. Beclin1						8. LC3II
		Mean		P value	P value	P value	P value	Mean		P value	P value	P value	P value	Mean		P value	P value	P value	P value	Mean		P value	P value	P value	P value
	HepG2	OD	SD	vs CTL	vs Sf	vs CA	vs Sf+CA	OD	SD	vs CTL	vs Sf	vs CA	vs Sf+CA	OD	SD	vs CTL	vs Sf	vs CA	vs Sf+CA	OD	SD	vs CTL	vs Sf	vs CA	vs Sf+CA
1	Control--24 hr	1	0.0707107					1	0.141421					1	0.114214					1	0.171421
2	Sf-1 uM-24h	1.6	0.565685		G4 vs G2			1.3	0.141421		G4 vs G2			1.45	0.0707107		G4 vs G2			2.35	0.270711		G4 vs G2
3	CA--10 uM-24h	1.2	0.249492					1.05	0.0707107					1.25	0.0707107					1.25	0.494975
4	Sf-CA-24h	1.95	0.212132	G5 vs G1	0.49872			1.75	0.353553	G5 vs G1	0.044353			1.8	0.141421	G5 vs G1	0.0056089			3.75	0.606602	G5 vs G1	0.0320971
5	U0126-1 uM	1.3	0.141421	0.0886776	G6 vs G2			0.95	0.212132	0.80755	G6 vs G2			1.3	0.282843	0.311753	G6 vs G2			0.95	0.353553	0.869811	G6 vs G2
6	U0126-Sf	1.55	0.0707107		0.91263	G7 vs G3		1.25	0.212132		0.656045	G7 vs G3		1.3	0.282843		0.276087	G7 vs G3		1.8	0.424264		0.0351099	G7 vs G3
7	U0126-CA	1.7	0.141421			0.000978089	G8 vs G4	1.25	0.0707107			0.105573	G8 vs G4	1.35	0.353553			0.534186	G8 vs G4	1.25	0.494975			1	G8 vs G4
8	U0126--Sf-CA	1.95	0.0707107	G9 vs G1			1	1.55	0.0707107	G9 vs G1			0.245802	1.7	0.424264	G9 vs G1			0.613011	2.1	0.565685	G9 vs G1			0.0282467
9	Stattic-20 uM	1.35	0.212132	0.127128	G10 vs G2			1.1	0.141421	0.552786	G10 vs G2			1.25	0.353553	0.451179	G10 vs G2			1.3	0.424264	0.442914	G10 vs G2
10	Stattic-Sf	1.9	0.282843		0.571429	G11 vs G3		1.35	0.212132		0.80755	G11 vs G3		2	0.282843		0.116459	G11 vs G3		2.1	0.141421		0.154846	G11 vs G3
11	Stattic-CA	1.55	0.212132			0.0155853	G12 vs G4	1.45	0.0707107			0.0298575	G12 vs G4	1.65	0.0707107			0.000608185	G12 vs G4	1.8	0.848528			0.24214	G12 vs G4
12	Stattic--Sf-CA	2.3	0.22132				0.0155853	2	0.282843				0.247617	2.2	0.282843				0.0362778	4.25	0.777817				0.404483
Average Integrated Density Values of P-Erk1/2, P-Stat3 and cell death- and cell cycle-related target proteins in HepG2 cells. Comparisons are made as indicated in the legend to Supplementary Table 1. The data are means ± SD of the IDV values of individual blots from three separate experiments
